# Supplementary material for: Interfacing Digital Microfluidics with Ambient Mass Spectrometry Using SU-8 as Dielectric Layer
Source: Micromachines (Basel). 2018 Dec 8;9(12):649. doi: 10.3390/mi9120649 (PMC6316065; doi:10.3390/mi9120649)
Supplement: Supplementary file 1 [file micromachines-09-00649-s001.zip]

Archive with 2 entries (2 files):
- micromachines-401797 Video S1.wmv
- micromachines-401797-SI.pdf
